# Supplementary material for: Novel Approach for Glycemic Management Incorporating Vibration Stimulation of Skeletal Muscle in Obesity
Source: Int J Environ Res Public Health. 2023 Mar 7;20(6):4708. doi: 10.3390/ijerph20064708 (PMC10048751; doi:10.3390/ijerph20064708)
Supplement: Supplementary file 1 [file ijerph-20-04708-s001.zip]

Archive with 1 entries (1 files):
- ijerph-2263274-supplementary.pdf
